# Supplementary material for: Identifying potential areas of expansion for the endangered brown bear (Ursus arctos) population in the Cantabrian Mountains (NW Spain)
Source: PLoS One. 2019 Jan 4;14(1):e0209972. doi: 10.1371/journal.pone.0209972 (PMC6319805; doi:10.1371/journal.pone.0209972)
Supplement: S3 Table — (CSV) [file pone.0209972.s010.csv]

X	Y
739636.9090	4791373.0430
675639.0955	4760375.2270
740636.9090	4791373.0430
741636.9090	4791373.0430
678636.9090	4760373.0430
679636.9090	4760373.0430
688636.9090	4782373.0430
745636.9090	4791373.0430
682636.9090	4760373.0430
683636.9090	4760373.0430
691636.9090	4782373.0430
685636.9090	4760373.0430
692636.9090	4782373.0430
686636.9090	4760373.0430
693636.9090	4782373.0430
687636.9090	4760373.0430
688636.9090	4760373.0430
689636.9090	4760373.0430
690636.9090	4760373.0430
691636.9090	4760373.0430
692636.9090	4760373.0430
693636.9090	4760373.0430
694636.9090	4760373.0430
695636.9090	4760373.0430
696636.9090	4760373.0430
697636.9090	4760373.0430
698636.9090	4760373.0430
705636.9090	4782373.0430
699636.9090	4760373.0430
708636.9090	4782373.0430
700636.9090	4760373.0430
709636.9090	4782373.0430
710636.9090	4782373.0430
701636.9090	4760373.0430
702636.9090	4760373.0430
714636.9090	4782373.0430
703636.9090	4760373.0430
715636.9090	4782373.0430
716636.9090	4782373.0430
704636.9090	4760373.0430
717636.9090	4782373.0430
718636.9090	4782373.0430
720636.9090	4782373.0430
675818.0157	4759504.2060
721636.9090	4782373.0430
722636.9090	4782373.0430
723636.9090	4782373.0430
727636.9090	4782373.0430
681636.9090	4759373.0430
729636.9090	4782373.0430
682636.9090	4759373.0430
683636.9090	4759373.0430
685636.9090	4759373.0430
686636.9090	4759373.0430
734636.9090	4782373.0430
687636.9090	4759373.0430
735636.9090	4782373.0430
688636.9090	4759373.0430
689636.9090	4759373.0430
691636.9090	4759373.0430
692636.9090	4759373.0430
693636.9090	4759373.0430
741636.9090	4782373.0430
694636.9090	4759373.0430
742636.9090	4782373.0430
695636.9090	4759373.0430
743636.9090	4782373.0430
696636.9090	4759373.0430
744636.9090	4782373.0430
697636.9090	4759373.0430
698636.9090	4759373.0430
699636.9090	4759373.0430
747636.9090	4782373.0430
700636.9090	4759373.0430
701636.9090	4759373.0430
702636.9090	4759373.0430
750636.9090	4782373.0430
703636.9090	4759373.0430
704636.9090	4759373.0430
705636.9090	4759373.0430
706636.9090	4759373.0430
685636.9090	4758373.0430
686636.9090	4758373.0430
687636.9090	4758373.0430
688636.9090	4758373.0430
683636.9090	4790373.0430
689636.9090	4758373.0430
690636.9090	4758373.0430
691636.9090	4758373.0430
692636.9090	4758373.0430
694636.9090	4758373.0430
695636.9090	4758373.0430
691636.9090	4790373.0430
697636.9090	4758373.0430
698636.9090	4758373.0430
713636.9090	4790373.0430
699636.9090	4758373.0430
714636.9090	4790373.0430
715636.9090	4790373.0430
716636.9090	4790373.0430
702636.9090	4758373.0430
703636.9090	4758373.0430
704636.9090	4758373.0430
705636.9090	4758373.0430
706636.9090	4758373.0430
721636.9090	4790373.0430
707636.9090	4758373.0430
722636.9090	4790373.0430
708458.7001	4758357.5260
723636.9090	4790373.0430
676866.6295	4757374.8310
728636.9090	4790373.0430
729636.9090	4790373.0430
730636.9090	4790373.0430
685636.9090	4757373.0430
733636.9090	4790373.0430
734636.9090	4790373.0430
687636.9090	4757373.0430
688636.9090	4757373.0430
690636.9090	4757373.0430
738636.9090	4790373.0430
691636.9090	4757373.0430
739636.9090	4790373.0430
692636.9090	4757373.0430
740636.9090	4790373.0430
693636.9090	4757373.0430
741636.9090	4790373.0430
694636.9090	4757373.0430
695636.9090	4757373.0430
696636.9090	4757373.0430
697636.9090	4757373.0430
698636.9090	4757373.0430
699636.9090	4757373.0430
752636.9090	4790373.0430
701636.9090	4757373.0430
754636.9090	4790373.0430
702636.9090	4757373.0430
703636.9090	4757373.0430
704636.9090	4757373.0430
687636.9090	4781373.0430
705636.9090	4757373.0430
706636.9090	4757373.0430
707636.9090	4757373.0430
690636.9090	4781373.0430
708587.5317	4757497.1860
691636.9090	4781373.0430
677636.9090	4756373.0430
686636.9090	4756373.0430
689636.9090	4756373.0430
705636.9090	4781373.0430
690636.9090	4756373.0430
706636.9090	4781373.0430
691636.9090	4756373.0430
692636.9090	4756373.0430
708636.9090	4781373.0430
693636.9090	4756373.0430
709636.9090	4781373.0430
694636.9090	4756373.0430
695636.9090	4756373.0430
696636.9090	4756373.0430
698636.9090	4756373.0430
714636.9090	4781373.0430
699636.9090	4756373.0430
715636.9090	4781373.0430
700636.9090	4756373.0430
716636.9090	4781373.0430
701636.9090	4756373.0430
717636.9090	4781373.0430
718636.9090	4781373.0430
703637.6871	4756373.8320
704636.9090	4756373.0430
705528.1608	4756559.3660
721636.9090	4781373.0430
722636.9090	4781373.0430
723636.9090	4781373.0430
724636.9090	4781373.0430
725636.9090	4781373.0430
726636.9090	4781373.0430
728636.9090	4781373.0430
730636.9090	4781373.0430
731636.9090	4781373.0430
732636.9090	4781373.0430
733636.9090	4781373.0430
734636.9090	4781373.0430
737636.9090	4781373.0430
692642.1938	4755487.3330
738636.9090	4781373.0430
693641.1771	4755377.4310
694631.5767	4755485.0150
695636.9090	4755373.0430
696636.9090	4755373.0430
697636.9090	4755373.0430
743636.9090	4781373.0430
698636.9090	4755373.0430
699636.9090	4755373.0430
745636.9090	4781373.0430
700627.7788	4755382.3690
701602.2162	4755544.4520
678636.9090	4789373.0430
704585.1266	4755475.2760
749636.9090	4781373.0430
750636.9090	4781373.0430
682636.9090	4789373.0430
683636.9090	4789373.0430
753636.9090	4781373.0430
754636.9090	4781373.0430
686639.5816	4754393.2670
698672.9003	4754567.9290
699639.1174	4754495.8630
714636.9090	4789373.0430
715636.9090	4789373.0430
716636.9090	4789373.0430
717636.9090	4789373.0430
720636.9090	4789373.0430
723636.9090	4789373.0430
724636.9090	4789373.0430
725636.9090	4789373.0430
726636.9090	4789373.0430
727636.9090	4789373.0430
733636.9090	4789373.0430
734636.9090	4789373.0430
735636.9090	4789373.0430
736636.9090	4789373.0430
737636.9090	4789373.0430
738636.9090	4789373.0430
739636.9090	4789373.0430
740636.9090	4789373.0430
741636.9090	4789373.0430
742636.9090	4789373.0430
751636.9090	4789373.0430
686636.9090	4780373.0430
687636.9090	4780373.0430
688636.9090	4780373.0430
689636.9090	4780373.0430
690636.9090	4780373.0430
708636.9090	4780373.0430
709636.9090	4780373.0430
713636.9090	4780373.0430
714636.9090	4780373.0430
716636.9090	4780373.0430
717636.9090	4780373.0430
718636.9090	4780373.0430
719636.9090	4780373.0430
720636.9090	4780373.0430
721636.9090	4780373.0430
722636.9090	4780373.0430
723636.9090	4780373.0430
724636.9090	4780373.0430
725636.9090	4780373.0430
730636.9090	4780373.0430
731636.9090	4780373.0430
732636.9090	4780373.0430
733636.9090	4780373.0430
734636.9090	4780373.0430
689636.9090	4788373.0430
735636.9090	4780373.0430
690636.9090	4788373.0430
736636.9090	4780373.0430
737636.9090	4780373.0430
739636.9090	4780373.0430
740636.9090	4780373.0430
741636.9090	4780373.0430
743636.9090	4780373.0430
714636.9090	4788373.0430
715636.9090	4788373.0430
746636.9090	4780373.0430
748636.9090	4780373.0430
719636.9090	4788373.0430
750636.9090	4780373.0430
720636.9090	4788373.0430
721636.9090	4788373.0430
722636.9090	4788373.0430
723636.9090	4788373.0430
754636.9090	4780373.0430
724636.9090	4788373.0430
725636.9090	4788373.0430
726636.9090	4788373.0430
727636.9090	4788373.0430
737636.9090	4788373.0430
738636.9090	4788373.0430
740636.9090	4788373.0430
741636.9090	4788373.0430
742636.9090	4788373.0430
745636.9090	4788373.0430
688636.9090	4779373.0430
689636.9090	4779373.0430
690636.9090	4779373.0430
691636.9090	4779373.0430
708636.9090	4779373.0430
709636.9090	4779373.0430
714636.9090	4779373.0430
715636.9090	4779373.0430
716636.9090	4779373.0430
717636.9090	4779373.0430
718636.9090	4779373.0430
719636.9090	4779373.0430
691636.9090	4787373.0430
720636.9090	4779373.0430
721636.9090	4779373.0430
722636.9090	4779373.0430
723636.9090	4779373.0430
714636.9090	4787373.0430
728636.9090	4779373.0430
730636.9090	4779373.0430
731636.9090	4779373.0430
718636.9090	4787373.0430
719636.9090	4787373.0430
720636.9090	4787373.0430
721636.9090	4787373.0430
735636.9090	4779373.0430
722636.9090	4787373.0430
736636.9090	4779373.0430
723636.9090	4787373.0430
737636.9090	4779373.0430
725636.9090	4787373.0430
739636.9090	4779373.0430
726636.9090	4787373.0430
740636.9090	4779373.0430
728636.9090	4787373.0430
743636.9090	4779373.0430
732636.9090	4787373.0430
748636.9090	4779373.0430
749636.9090	4779373.0430
736636.9090	4787373.0430
737636.9090	4787373.0430
738636.9090	4787373.0430
739636.9090	4787373.0430
740636.9090	4787373.0430
741636.9090	4787373.0430
755636.9090	4779373.0430
742636.9090	4787373.0430
748636.9090	4787373.0430
691636.9090	4807373.0430
691636.9090	4806373.0430
678636.9090	4778373.0430
679636.9090	4778373.0430
689636.9090	4778373.0430
690636.9090	4778373.0430
682636.9090	4786373.0430
689636.9090	4786373.0430
691636.9090	4786373.0430
707636.9090	4778373.0430
708636.9090	4778373.0430
709636.9090	4778373.0430
710636.9090	4778373.0430
717636.9090	4786373.0430
711636.9090	4778373.0430
718636.9090	4786373.0430
712636.9090	4778373.0430
719636.9090	4786373.0430
713636.9090	4778373.0430
720636.9090	4786373.0430
721636.9090	4786373.0430
715636.9090	4778373.0430
722636.9090	4786373.0430
716636.9090	4778373.0430
723636.9090	4786373.0430
717636.9090	4778373.0430
724636.9090	4786373.0430
725636.9090	4786373.0430
721636.9090	4778373.0430
722636.9090	4778373.0430
723636.9090	4778373.0430
724636.9090	4778373.0430
725636.9090	4778373.0430
726636.9090	4778373.0430
736636.9090	4786373.0430
737636.9090	4786373.0430
738636.9090	4786373.0430
732636.9090	4778373.0430
739636.9090	4786373.0430
733636.9090	4778373.0430
740636.9090	4786373.0430
741636.9090	4786373.0430
735636.9090	4778373.0430
742636.9090	4786373.0430
743636.9090	4786373.0430
744636.9090	4786373.0430
738636.9090	4778373.0430
739636.9090	4778373.0430
742636.9090	4778373.0430
749636.9090	4778373.0430
754636.9090	4778373.0430
720636.9090	4803373.0430
677636.9090	4777373.0430
691636.9090	4777373.0430
692636.9090	4777373.0430
714636.9090	4785373.0430
716636.9090	4785373.0430
717636.9090	4785373.0430
718636.9090	4785373.0430
719636.9090	4785373.0430
702636.9090	4777373.0430
720636.9090	4785373.0430
721636.9090	4785373.0430
722636.9090	4785373.0430
723636.9090	4785373.0430
724636.9090	4785373.0430
709636.9090	4777373.0430
710636.9090	4777373.0430
728636.9090	4785373.0430
713636.9090	4777373.0430
714636.9090	4777373.0430
715636.9090	4777373.0430
716636.9090	4777373.0430
717636.9090	4777373.0430
718636.9090	4777373.0430
736636.9090	4785373.0430
737636.9090	4785373.0430
738636.9090	4785373.0430
721636.9090	4777373.0430
739636.9090	4785373.0430
722636.9090	4777373.0430
740636.9090	4785373.0430
723636.9090	4777373.0430
741636.9090	4785373.0430
724636.9090	4777373.0430
742636.9090	4785373.0430
725636.9090	4777373.0430
743636.9090	4785373.0430
726636.9090	4777373.0430
734636.9090	4777373.0430
735636.9090	4777373.0430
736636.9090	4777373.0430
737636.9090	4777373.0430
738636.9090	4777373.0430
739636.9090	4777373.0430
742636.9090	4777373.0430
743636.9090	4777373.0430
745636.9090	4777373.0430
746636.9090	4777373.0430
751636.9090	4777373.0430
755636.9090	4777373.0430
690636.9090	4802373.0430
693636.9090	4802373.0430
721636.9090	4802373.0430
726636.9090	4802373.0430
727636.9090	4802373.0430
678636.9090	4776373.0430
691636.9090	4784373.0430
691636.9090	4776373.0430
692636.9090	4776373.0430
716636.9090	4784373.0430
717636.9090	4784373.0430
718636.9090	4784373.0430
696636.9090	4776373.0430
719636.9090	4784373.0430
720636.9090	4784373.0430
723636.9090	4784373.0430
704636.9090	4776373.0430
727636.9090	4784373.0430
728636.9090	4784373.0430
707636.9090	4776373.0430
730636.9090	4784373.0430
708636.9090	4776373.0430
712636.9090	4776373.0430
714636.9090	4776373.0430
715636.9090	4776373.0430
716636.9090	4776373.0430
717636.9090	4776373.0430
740636.9090	4784373.0430
718636.9090	4776373.0430
741636.9090	4784373.0430
742636.9090	4784373.0430
720636.9090	4776373.0430
743636.9090	4784373.0430
721636.9090	4776373.0430
744636.9090	4784373.0430
722636.9090	4776373.0430
723636.9090	4776373.0430
724636.9090	4776373.0430
725636.9090	4776373.0430
726636.9090	4776373.0430
727636.9090	4776373.0430
728636.9090	4776373.0430
729636.9090	4776373.0430
730636.9090	4776373.0430
753636.9090	4784373.0430
733636.9090	4776373.0430
734636.9090	4776373.0430
735636.9090	4776373.0430
736636.9090	4776373.0430
689636.9090	4801373.0430
737636.9090	4776373.0430
738636.9090	4776373.0430
739636.9090	4776373.0430
740636.9090	4776373.0430
741636.9090	4776373.0430
694636.9090	4801373.0430
742636.9090	4776373.0430
743636.9090	4776373.0430
718636.9090	4801373.0430
746636.9090	4776373.0430
747636.9090	4776373.0430
748636.9090	4776373.0430
721636.9090	4801373.0430
750636.9090	4776373.0430
724636.9090	4801373.0430
752636.9090	4776373.0430
725636.9090	4801373.0430
754636.9090	4776373.0430
728636.9090	4801373.0430
678636.9090	4775373.0430
685636.9090	4783373.0430
686636.9090	4783373.0430
681636.9090	4775373.0430
688636.9090	4783373.0430
689636.9090	4783373.0430
691636.9090	4783373.0430
693636.9090	4783373.0430
687636.9090	4775373.0430
689636.9090	4775373.0430
690636.9090	4775373.0430
691636.9090	4775373.0430
692636.9090	4775373.0430
694636.9090	4775373.0430
695636.9090	4775373.0430
705636.9090	4783373.0430
700636.9090	4775373.0430
701636.9090	4775373.0430
709636.9090	4783373.0430
704636.9090	4775373.0430
705636.9090	4775373.0430
706636.9090	4775373.0430
707636.9090	4775373.0430
714636.9090	4783373.0430
715636.9090	4783373.0430
709636.9090	4775373.0430
716636.9090	4783373.0430
710636.9090	4775373.0430
717636.9090	4783373.0430
718636.9090	4783373.0430
719636.9090	4783373.0430
713636.9090	4775373.0430
720636.9090	4783373.0430
721636.9090	4783373.0430
715636.9090	4775373.0430
722636.9090	4783373.0430
716636.9090	4775373.0430
723636.9090	4783373.0430
717636.9090	4775373.0430
724636.9090	4783373.0430
718636.9090	4775373.0430
725636.9090	4783373.0430
719636.9090	4775373.0430
720636.9090	4775373.0430
721636.9090	4775373.0430
686636.9090	4800373.0430
722636.9090	4775373.0430
729636.9090	4783373.0430
723636.9090	4775373.0430
724636.9090	4775373.0430
725636.9090	4775373.0430
690636.9090	4800373.0430
732636.9090	4783373.0430
726636.9090	4775373.0430
727636.9090	4775373.0430
728636.9090	4775373.0430
693636.9090	4800373.0430
729636.9090	4775373.0430
694636.9090	4800373.0430
731636.9090	4775373.0430
740636.9090	4783373.0430
734636.9090	4775373.0430
742636.9090	4783373.0430
743636.9090	4783373.0430
737636.9090	4775373.0430
738636.9090	4775373.0430
723636.9090	4800373.0430
739636.9090	4775373.0430
724636.9090	4800373.0430
746636.9090	4783373.0430
740636.9090	4775373.0430
725636.9090	4800373.0430
741636.9090	4775373.0430
726636.9090	4800373.0430
742636.9090	4775373.0430
743636.9090	4775373.0430
744636.9090	4775373.0430
745636.9090	4775373.0430
746636.9090	4775373.0430
747636.9090	4775373.0430
751636.9090	4775373.0430
752636.9090	4775373.0430
754636.9090	4775373.0430
755636.9090	4775373.0430
680636.9090	4774373.0430
684636.9090	4774373.0430
685636.9090	4774373.0430
686636.9090	4774373.0430
687636.9090	4774373.0430
690636.9090	4774373.0430
691636.9090	4774373.0430
694636.9090	4774373.0430
695636.9090	4774373.0430
700636.9090	4774373.0430
701636.9090	4774373.0430
702636.9090	4774373.0430
704636.9090	4774373.0430
705636.9090	4774373.0430
706636.9090	4774373.0430
689636.9090	4799373.0430
715636.9090	4774373.0430
690636.9090	4799373.0430
716636.9090	4774373.0430
717636.9090	4774373.0430
718636.9090	4774373.0430
719636.9090	4774373.0430
720636.9090	4774373.0430
721636.9090	4774373.0430
722636.9090	4774373.0430
723636.9090	4774373.0430
724636.9090	4774373.0430
725636.9090	4774373.0430
720636.9090	4799373.0430
726636.9090	4774373.0430
727636.9090	4774373.0430
722636.9090	4799373.0430
728636.9090	4774373.0430
723636.9090	4799373.0430
724636.9090	4799373.0430
730636.9090	4774373.0430
731636.9090	4774373.0430
732636.9090	4774373.0430
733636.9090	4774373.0430
734636.9090	4774373.0430
739636.9090	4774373.0430
741636.9090	4774373.0430
742636.9090	4774373.0430
744636.9090	4774373.0430
745636.9090	4774373.0430
748636.9090	4774373.0430
749636.9090	4774373.0430
750636.9090	4774373.0430
751636.9090	4774373.0430
755636.9090	4774373.0430
685636.9090	4773373.0430
686636.9090	4773373.0430
689636.9090	4773373.0430
690636.9090	4773373.0430
691636.9090	4773373.0430
694636.9090	4773373.0430
698636.9090	4773373.0430
700636.9090	4773373.0430
691636.9090	4798373.0430
709636.9090	4798373.0430
708636.9090	4773373.0430
709636.9090	4773373.0430
710636.9090	4773373.0430
715636.9090	4798373.0430
715636.9090	4773373.0430
716636.9090	4773373.0430
717636.9090	4773373.0430
720636.9090	4773373.0430
721636.9090	4773373.0430
722636.9090	4773373.0430
723636.9090	4773373.0430
732636.9090	4798373.0430
724636.9090	4773373.0430
725636.9090	4773373.0430
726636.9090	4773373.0430
735636.9090	4798373.0430
727636.9090	4773373.0430
728636.9090	4773373.0430
738636.9090	4798373.0430
733636.9090	4773373.0430
743636.9090	4798373.0430
739636.9090	4773373.0430
740636.9090	4773373.0430
742636.9090	4773373.0430
746636.9090	4773373.0430
747636.9090	4773373.0430
750636.9090	4773373.0430
751636.9090	4773373.0430
752636.9090	4773373.0430
754636.9090	4773373.0430
679636.9090	4772373.0430
680636.9090	4772373.0430
685636.9090	4772373.0430
688636.9090	4772373.0430
690636.9090	4772373.0430
693636.9090	4772373.0430
699636.9090	4772373.0430
686636.9090	4797373.0430
706636.9090	4772373.0430
707636.9090	4772373.0430
708636.9090	4772373.0430
709636.9090	4772373.0430
710636.9090	4772373.0430
714636.9090	4772373.0430
715636.9090	4772373.0430
716636.9090	4772373.0430
717636.9090	4772373.0430
720636.9090	4772373.0430
721636.9090	4772373.0430
718636.9090	4797373.0430
722636.9090	4772373.0430
723636.9090	4772373.0430
724636.9090	4772373.0430
725636.9090	4772373.0430
726636.9090	4772373.0430
723636.9090	4797373.0430
727636.9090	4772373.0430
724636.9090	4797373.0430
728636.9090	4772373.0430
725636.9090	4797373.0430
729636.9090	4772373.0430
733636.9090	4797373.0430
734636.9090	4772373.0430
739636.9090	4797373.0430
741636.9090	4797373.0430
743636.9090	4797373.0430
744636.9090	4797373.0430
747636.9090	4797373.0430
750636.9090	4772373.0430
752636.9090	4772373.0430
753636.9090	4772373.0430
754636.9090	4772373.0430
752636.9090	4797373.0430
756636.9090	4772373.0430
685636.9090	4771373.0430
688636.9090	4771373.0430
689636.9090	4771373.0430
690636.9090	4771373.0430
691636.9090	4771373.0430
693636.9090	4771373.0430
697636.9090	4771373.0430
698636.9090	4771373.0430
699636.9090	4771373.0430
700636.9090	4771373.0430
703636.9090	4771373.0430
706636.9090	4771373.0430
707636.9090	4771373.0430
708636.9090	4771373.0430
709636.9090	4771373.0430
711636.9090	4771373.0430
712636.9090	4771373.0430
714636.9090	4771373.0430
715636.9090	4771373.0430
716636.9090	4771373.0430
717636.9090	4771373.0430
718636.9090	4771373.0430
720636.9090	4771373.0430
721636.9090	4771373.0430
722636.9090	4771373.0430
723636.9090	4771373.0430
724636.9090	4771373.0430
725636.9090	4771373.0430
726636.9090	4771373.0430
727636.9090	4771373.0430
728636.9090	4771373.0430
729636.9090	4771373.0430
730636.9090	4771373.0430
731636.9090	4771373.0430
724636.9090	4796373.0430
725636.9090	4796373.0430
726636.9090	4796373.0430
734636.9090	4771373.0430
732636.9090	4796373.0430
734636.9090	4796373.0430
735636.9090	4796373.0430
752636.9090	4771373.0430
742636.9090	4796373.0430
743636.9090	4796373.0430
755636.9090	4771373.0430
756636.9090	4771373.0430
682636.9090	4770373.0430
683636.9090	4770373.0430
686636.9090	4770373.0430
687636.9090	4770373.0430
688636.9090	4770373.0430
690636.9090	4770373.0430
691636.9090	4770373.0430
692636.9090	4770373.0430
693636.9090	4770373.0430
695636.9090	4770373.0430
702636.9090	4770373.0430
703636.9090	4770373.0430
707636.9090	4770373.0430
709636.9090	4770373.0430
710636.9090	4770373.0430
716636.9090	4770373.0430
717636.9090	4770373.0430
718636.9090	4770373.0430
719636.9090	4770373.0430
722636.9090	4770373.0430
723636.9090	4770373.0430
724636.9090	4770373.0430
725636.9090	4770373.0430
726636.9090	4770373.0430
727636.9090	4770373.0430
731636.9090	4770373.0430
749636.9090	4770373.0430
750636.9090	4770373.0430
753636.9090	4770373.0430
713636.9090	4795373.0430
755636.9090	4770373.0430
756636.9090	4770373.0430
719636.9090	4795373.0430
721636.9090	4795373.0430
724636.9090	4795373.0430
725636.9090	4795373.0430
726636.9090	4795373.0430
733636.9090	4795373.0430
735636.9090	4795373.0430
741636.9090	4795373.0430
678636.9090	4769373.0430
682636.9090	4769373.0430
683636.9090	4769373.0430
684636.9090	4769373.0430
686636.9090	4769373.0430
687636.9090	4769373.0430
690636.9090	4769373.0430
691636.9090	4769373.0430
692636.9090	4769373.0430
693636.9090	4769373.0430
695636.9090	4769373.0430
696636.9090	4769373.0430
698636.9090	4769373.0430
701636.9090	4769373.0430
702636.9090	4769373.0430
703636.9090	4769373.0430
704636.9090	4769373.0430
705636.9090	4769373.0430
706636.9090	4769373.0430
707636.9090	4769373.0430
708636.9090	4769373.0430
710636.9090	4769373.0430
717695.3766	4769420.1460
719636.9090	4769373.0430
721636.9090	4769373.0430
722636.9090	4769373.0430
723636.9090	4769373.0430
724636.9090	4769373.0430
725636.9090	4769373.0430
732636.9090	4769373.0430
754636.9090	4769373.0430
755636.9090	4769373.0430
684636.9090	4794373.0430
686636.9090	4794373.0430
678636.9090	4768373.0430
679636.9090	4768373.0430
682636.9090	4768373.0430
683636.9090	4768373.0430
684636.9090	4768373.0430
686636.9090	4768373.0430
687636.9090	4768373.0430
688636.9090	4768373.0430
689636.9090	4768373.0430
716636.9090	4794373.0430
690636.9090	4768373.0430
691636.9090	4768373.0430
718636.9090	4794373.0430
692636.9090	4768373.0430
693636.9090	4768373.0430
694636.9090	4768373.0430
695636.9090	4768373.0430
723636.9090	4794373.0430
697636.9090	4768373.0430
724636.9090	4794373.0430
698636.9090	4768373.0430
725636.9090	4794373.0430
726636.9090	4794373.0430
701636.9090	4768373.0430
733636.9090	4794373.0430
702636.9090	4768373.0430
705636.9090	4768373.0430
706636.9090	4768373.0430
707636.9090	4768373.0430
708636.9090	4768373.0430
741636.9090	4794373.0430
742636.9090	4794373.0430
721683.6622	4768417.4130
723636.9090	4768373.0430
748636.9090	4768373.0430
752636.9090	4768373.0430
755636.9090	4768373.0430
680636.9090	4767373.0430
681636.9090	4767373.0430
684636.9090	4767373.0430
687636.9090	4767373.0430
688636.9090	4767373.0430
689636.9090	4767373.0430
690636.9090	4767373.0430
691636.9090	4767373.0430
692636.9090	4767373.0430
694636.9090	4767373.0430
697636.9090	4767373.0430
698636.9090	4767373.0430
699636.9090	4767373.0430
700636.9090	4767373.0430
701636.9090	4767373.0430
702636.9090	4767373.0430
703636.9090	4767373.0430
704636.9090	4767373.0430
705636.9090	4767373.0430
706636.9090	4767373.0430
683636.9090	4793373.0430
751636.9090	4767373.0430
685636.9090	4793373.0430
753636.9090	4767373.0430
754636.9090	4767373.0430
755636.9090	4767373.0430
691636.9090	4793373.0430
714636.9090	4793373.0430
717636.9090	4793373.0430
718636.9090	4793373.0430
677636.9090	4766373.0430
678636.9090	4766373.0430
679636.9090	4766373.0430
682636.9090	4766373.0430
683636.9090	4766373.0430
725636.9090	4793373.0430
686636.9090	4766373.0430
687636.9090	4766373.0430
688636.9090	4766373.0430
689636.9090	4766373.0430
690636.9090	4766373.0430
734636.9090	4793373.0430
735636.9090	4793373.0430
694636.9090	4766373.0430
695636.9090	4766373.0430
737636.9090	4793373.0430
738636.9090	4793373.0430
697636.9090	4766373.0430
739636.9090	4793373.0430
698636.9090	4766373.0430
740636.9090	4793373.0430
699636.9090	4766373.0430
741636.9090	4793373.0430
742636.9090	4793373.0430
701636.9090	4766373.0430
702636.9090	4766373.0430
744636.9090	4793373.0430
703636.9090	4766373.0430
704636.9090	4766373.0430
705636.9090	4766373.0430
706636.9090	4766373.0430
707636.9090	4766373.0430
753636.9090	4793373.0430
677636.9090	4765373.0430
678636.9090	4765373.0430
679636.9090	4765373.0430
680636.9090	4765373.0430
683636.9090	4765373.0430
685636.9090	4765373.0430
686636.9090	4765373.0430
687636.9090	4765373.0430
689636.9090	4765373.0430
695636.9090	4765373.0430
696636.9090	4765373.0430
697636.9090	4765373.0430
698636.9090	4765373.0430
699636.9090	4765373.0430
700636.9090	4765373.0430
701636.9090	4765373.0430
702636.9090	4765373.0430
703636.9090	4765373.0430
704636.9090	4765373.0430
705636.9090	4765373.0430
706636.9090	4765373.0430
707636.9090	4765373.0430
708636.9090	4765373.0430
709636.9090	4765373.0430
677636.9090	4764373.0430
681636.9090	4764373.0430
682636.9090	4764373.0430
683636.9090	4764373.0430
683636.9090	4792373.0430
685636.9090	4792373.0430
686636.9090	4764373.0430
687636.9090	4764373.0430
688636.9090	4764373.0430
689636.9090	4764373.0430
715636.9090	4792373.0430
716636.9090	4792373.0430
717636.9090	4792373.0430
694636.9090	4764373.0430
695636.9090	4764373.0430
696636.9090	4764373.0430
697636.9090	4764373.0430
698636.9090	4764373.0430
699636.9090	4764373.0430
724636.9090	4792373.0430
700636.9090	4764373.0430
701636.9090	4764373.0430
702636.9090	4764373.0430
703636.9090	4764373.0430
728636.9090	4792373.0430
704636.9090	4764373.0430
705636.9090	4764373.0430
706636.9090	4764373.0430
730636.9090	4792373.0430
731636.9090	4792373.0430
707636.9090	4764373.0430
708636.9090	4764373.0430
709636.9090	4764373.0430
737636.9090	4792373.0430
739636.9090	4792373.0430
740636.9090	4792373.0430
741636.9090	4792373.0430
743636.9090	4792373.0430
676636.9090	4763373.0430
680636.9090	4763373.0430
681636.9090	4763373.0430
682636.9090	4763373.0430
683636.9090	4763373.0430
684636.9090	4763373.0430
688636.9090	4763373.0430
689636.9090	4763373.0430
690636.9090	4763373.0430
691636.9090	4763373.0430
692636.9090	4763373.0430
693636.9090	4763373.0430
695636.9090	4763373.0430
696636.9090	4763373.0430
697636.9090	4763373.0430
698636.9090	4763373.0430
699636.9090	4763373.0430
700636.9090	4763373.0430
701636.9090	4763373.0430
702636.9090	4763373.0430
703636.9090	4763373.0430
704636.9090	4763373.0430
705624.0403	4763416.6940
706644.0770	4763380.5290
707636.9090	4763373.0430
708600.8890	4763409.2480
709663.3603	4763398.7740
674636.9090	4762373.0430
675636.9090	4762373.0430
679636.9090	4762373.0430
680636.9090	4762373.0430
681636.9090	4762373.0430
683636.9090	4762373.0430
684636.9090	4762373.0430
688636.9090	4762373.0430
689636.9090	4762373.0430
690636.9090	4762373.0430
691636.9090	4762373.0430
692636.9090	4762373.0430
693636.9090	4762373.0430
694636.9090	4762373.0430
695636.9090	4762373.0430
697636.9090	4762373.0430
698636.9090	4762373.0430
699636.9090	4762373.0430
700636.9090	4762373.0430
701636.9090	4762373.0430
702636.9090	4762373.0430
703636.9090	4762373.0430
707667.1679	4762487.0350
674636.9166	4761373.0510
688636.9090	4791373.0430
675636.9090	4761373.0430
676636.9090	4761373.0430
677636.9090	4761373.0430
679636.9090	4761373.0430
680636.9090	4761373.0430
714636.9090	4791373.0430
681636.9090	4761373.0430
715636.9090	4791373.0430
682636.9090	4761373.0430
716636.9090	4791373.0430
683636.9090	4761373.0430
717636.9090	4791373.0430
684636.9090	4761373.0430
718636.9090	4791373.0430
688636.9090	4761373.0430
722636.9090	4791373.0430
689636.9090	4761373.0430
723636.9090	4791373.0430
690636.9090	4761373.0430
724636.9090	4791373.0430
691636.9090	4761373.0430
725636.9090	4791373.0430
692636.9090	4761373.0430
693636.9090	4761373.0430
694636.9090	4761373.0430
695636.9090	4761373.0430
696636.9090	4761373.0430
697636.9090	4761373.0430
698636.9090	4761373.0430
699636.9090	4761373.0430
700636.9090	4761373.0430
701636.9090	4761373.0430
702636.9090	4761373.0430
703636.9090	4761373.0430
704636.9090	4761373.0430
738636.9090	4791373.0430
705532.5715	4761307.7010
