# Supplementary material for: Identifying potential areas of expansion for the endangered brown bear (Ursus arctos) population in the Cantabrian Mountains (NW Spain)
Source: PLoS One. 2019 Jan 4;14(1):e0209972. doi: 10.1371/journal.pone.0209972 (PMC6319805; doi:10.1371/journal.pone.0209972)
Supplement: S4 Table — (CSV) [file pone.0209972.s011.csv]

X	Y
679636.9089	4776373.043
684636.9089	4776373.043
694636.9089	4756373.043
704636.9089	4781373.043
689636.9089	4776373.043
709636.9089	4781373.043
699636.9089	4756373.043
694636.9089	4776373.043
714636.9089	4781373.043
719636.9089	4781373.043
704636.9089	4756373.043
704636.9089	4776373.043
724636.9089	4781373.043
709636.9089	4776373.043
729636.9089	4781373.043
714636.9089	4776373.043
734636.9089	4781373.043
739636.9089	4781373.043
719636.9089	4776373.043
744636.9089	4781373.043
724636.9089	4776373.043
749636.9089	4781373.043
729636.9089	4776373.043
754636.9089	4781373.043
734636.9089	4776373.043
739636.9089	4776373.043
744636.9089	4776373.043
749636.9089	4776373.043
754636.9089	4776373.043
674636.9089	4771373.043
679636.9089	4771373.043
684636.9089	4771373.043
689636.9089	4771373.043
694636.9089	4771373.043
699636.9089	4771373.043
714636.9089	4796373.043
704636.9089	4771373.043
719636.9089	4796373.043
709636.9089	4771373.043
724636.9089	4796373.043
729636.9089	4796373.043
714636.9089	4771373.043
734636.9089	4796373.043
739636.9089	4796373.043
719636.9089	4771373.043
744636.9089	4796373.043
724636.9089	4771373.043
729636.9089	4771373.043
734636.9089	4771373.043
749636.9089	4771373.043
754636.9089	4771373.043
674636.9089	4766373.043
679636.9089	4766373.043
684636.9089	4766373.043
689636.9089	4766373.043
694636.9089	4766373.043
699636.9089	4766373.043
704636.9089	4766373.043
684636.9089	4791373.043
709636.9089	4766373.043
689636.9089	4791373.043
694636.9089	4791373.043
699636.9089	4791373.043
709636.9089	4791373.043
714636.9089	4791373.043
719636.9089	4791373.043
724636.9089	4791373.043
729636.9089	4791373.043
754636.9089	4766373.043
734636.9089	4791373.043
739636.9089	4791373.043
759636.9089	4766373.043
754636.9089	4791373.043
729636.9089	4806373.043
674636.9089	4761373.043
679636.9089	4761373.043
684636.9089	4761373.043
689636.9089	4761373.043
694636.9089	4761373.043
699636.9089	4761373.043
704636.9089	4761373.043
689636.9089	4786373.043
714636.9089	4786373.043
719636.9089	4786373.043
724636.9089	4786373.043
729636.9089	4786373.043
734636.9089	4786373.043
739636.9089	4786373.043
744636.9089	4786373.043
689636.9089	4801373.043
719636.9089	4801373.043
724636.9089	4801373.043
734636.9089	4801373.043
679636.9089	4781373.043
739636.9089	4801373.043
684636.9089	4756373.043
684636.9089	4781373.043
689636.9089	4781373.043
689636.9089	4756373.043
